# Supplementary material for: A multisynaptic pathway from the ventral midbrain toward spinal motoneurons in monkeys
Source: J Physiol. 2022 Feb 17;600(7):1731–52. doi: 10.1113/JP282429 (PMC9306604; doi:10.1113/JP282429)
Supplement: Supplementary file 2 — Statistical Summary Document [file TJP-600-1731-s001.xlsx]

## Sheet: Statistical Summary Table
Statistical Summary Document
Manuscript Title:	A multisynaptic pathway from the ventral midbrain to spinal motoneurons in monkeys
Authors:	Michiaki Suzuki, Ken-ichi Inoue, Hiroshi Nakagawa, Hiroaki Ishida, Kenta Kobayashi, Tadashi Isa, Masahiko Takada, Yukio Nishimura
Animal model used, if applicable:	Macaque monkeys
Underlying hypothesis:	1. Our null hypothesis is that there is no difference in the magnitude of evoked-muscle responses induced by VM stimulation among stimulus intensity. 2. Our null hypothesis is that there is no difference in the magnitude of evoked-muscle responses among stimulus regions (VTA, SNc, RRF). 3. Our null hypothesis is that there is no difference in the magnitude of evoked-muscle responses induced by VM…
Definitions of ‘n’:	[Number of evoked muscles]
Statistical summary table:
Experimental question number	Finding/ conclusion	Experimental location/variable	Mean value	Standard Deviation	n	Exact P value	Figure/table in which data are presented	Units	Data comparisons	Statistical test	Any other experimental factors	Comments
Multiple tests of the same question are shown in different rows		e.g. cortex vs cerebellum or genotype	(or other summary statistic)	(SD)	(value)	If P is considered significant against a stated confidence limit, authors may indicate this in bold.The exact value must be stated unless P is less than 0.0001, in which case < is permitted.			e.g. WT vs KO		e.g. subjects’ age or sex	e.g. observation
1	Higher current intensity induced larger muscle responses.	Mean percent increase (MPI)	100 µA; 72.6282 300 µA; 103.8635 500 µA; 137.5388	100 µA; 49.5469 300 µA; 71.4561 500 µA; 135.9385	100 µA; 17 300 µA; 66 500 µA; 153	Kruskal-Wallis test; 0.0021 Post hoc multiple comparisons (bonferroni) 100 µA vs 300 µA; 0.0267 100 µA vs 500 µA; 0.00160 300 µA vs 500 µA; 0.7158	Figure 5E	%	100 µA vs 300 µA 100 µA vs 500 µA 300 µA vs 500 µA	Kruskal-Wallis test and post hoc multiple comparisons with Bonferroni's test	N/A	N/A
2	No significant difference in the magnitude of evoked-muscle responses among the VTA, SN and RRF (100 µA x 1).	Mean percent increase (MPI) for 100 µA x 1	VTA; 40.4031 SNc; 91.5327 RRF; 38.2109	VTA; 10.7436 SNc; 37.1802 RRF; 0	VTA; 2 SNc; 3 RRF; 1	Kruskal-Wallis test; 0.145	Figure 6A	%	VTA vs SN VTA vs RRF SN vs RRF	Kruskal-Wallis test	N/A	N/A
2	No significant difference in the magnitude of evoked-muscle responses among the VTA, SN and RRF (300 µA x 1).	Mean percent increase (MPI) for 300 µA x 1	VTA; 100.3707 SNc; 94.9847 RRF; 125.5472	VTA; 76.2231 SNc; 46.5110 RRF; 44.3334	VTA; 7 SNc; 21 RRF; 9	Kruskal-Wallis test; 0.180	Figure 6A	%	VTA vs SN VTA vs RRF SN vs RRF	Kruskal-Wallis test	N/A	N/A
2	SN induced larger muscle responses compared with the VTA (500 µA x 1).	Mean percent increase (MPI) for 500 µA x 1	VTA; 104.3248 SNc; 244.8521 RRF; 122.8304	VTA; 64.8626 SNc; 238.9423 RRF; 74.8020	VTA; 31 SNc; 36 RRF; 19	Kruskal-Wallis test; 8.543 x 10-4 Post hoc multiple comparisons (bonferroni) VTA vs SN; 8.7585 x 10-4 VTA vs RRF; 1 SN vs RRF; 0.0535	Figure 6A	%	VTA vs SN VTA vs RRF SN vs RRF	Kruskal-Wallis test and post hoc multiple comparisons with Bonferroni's test	N/A	N/A
2	No significant difference in the magnitude of evoked-muscle responses among the VTA, SN and RRF (100 µA x 3).	Mean percent increase (MPI) for 100 µA x 3	VTA; 62.1967 SNc; 68.1725 RRF; 100.555	VTA; 49.1606 SNc; 29.8765 RRF; 66.0504	VTA; 9 SNc; 4 RRF; 4	Kruskal-Wallis test; 0.513	Figure 6A	%	VTA vs SN VTA vs RRF SN vs RRF	Kruskal-Wallis test	N/A	N/A
2	No significant difference in the magnitude of evoked-muscle responses among the VTA, SN and RRF (300 µA x 3).	Mean percent increase (MPI) for 300 µA x 3	VTA; 70.4184 SNc; 104.0948 RRF; 69.0460	VTA; 24.1317 SNc; 93.7977 RRF; 47.2006	VTA; 29 SNc; 42 RRF; 56	Kruskal-Wallis test; 0.175	Figure 6A	%	VTA vs SN VTA vs RRF SN vs RRF	Kruskal-Wallis test	N/A	N/A
2	RRF and SN induced larger muscle responses compared with the VTA (500 µA x 3).	Mean percent increase (MPI) for 500 µA x 3	VTA; 95.9328 SNc; 162.8207 RRF; 148.0371	VTA; 65.9227 SNc; 182.1052 RRF; 114.4424	VTA; 47 SNc; 57 RRF; 49	Kruskal-Wallis test; 0.00593 Post hoc multiple comparisons (bonferroni) VTA vs SN; 0.0482 VTA vs RRF; 0.00652 SN vs RRF; 1	Figure 6A	%	VTA vs SN VTA vs RRF SN vs RRF	Kruskal-Wallis test and post hoc multiple comparisons with Bonferroni's test	N/A	N/A
3	Evoked-muscle response by VM stimluation diminished during M1 inactivation.	Mean percent increase (MPI)	Before; 62.8782 M1 inactivation; 7.8014	Before; 49.7654 M1 inactivation; 7.7392	47	2.0822 x 10-9	Figure 7F	%	Before vs During M1 inactivation	student paired t-test	N/A	N/A
3	Evoked-muscle response by VM stimluation did not change before and after saline injection into the M1.	Mean percent increase (MPI)	Before; 32.5653 M1 Saline injection; 26.7320	Before; 22.0138 M1 Saline injection; 26.1479	13	0.11639	Figure 7G	%	Before vs After M1 saline injection	student paired t-test	N/A	N/A
